# Supplementary material for: First description of the female of Sinopodayichangensis Zhu, Zhong & Yang, 2020 (Araneae, Sparassidae)
Source: Zookeys. 2021 Oct 29;1067:93–100. doi: 10.3897/zookeys.1067.72419 (PMC8571258; doi:10.3897/zookeys.1067.72419)
Supplement: XML Treatment for Sinopoda yichangensis [file zookeys.1067.72419-treatment1.xml]

<!DOCTYPE tp:taxon-treatment
  PUBLIC "-//TaxonX//DTD Taxonomic Treatment Publishing DTD v0 20100105//EN" "tax-treatment-NSO.dtd">
<tp:taxon-treatment xmlns:tp="http://www.plazi.org/taxpub"><tp:treatment-meta><kwd-group><label>Taxon classification</label><kwd><named-content xmlns:xlink="http://www.w3.org/1999/xlink" content-type="kingdom">Animalia</named-content></kwd><kwd><named-content xmlns:xlink="http://www.w3.org/1999/xlink" content-type="order">Araneae</named-content></kwd><kwd><named-content xmlns:xlink="http://www.w3.org/1999/xlink" content-type="family">Sparassidae</named-content></kwd></kwd-group><mixed-citation publication-type="journal"><person-group><name><surname>Gong</surname><given-names>Li-Jun</given-names></name><name><surname>Zhong</surname><given-names>Yang</given-names></name></person-group><article-title>First description of the female of <italic><tp:taxon-name><tp:taxon-name-part taxon-name-part-type="genus" reg="Sinopoda">Sinopoda</tp:taxon-name-part><tp:taxon-name-part taxon-name-part-type="species" reg="yichangensis">yichangensis</tp:taxon-name-part></tp:taxon-name></italic> Zhu, Zhong &amp; Yang, 2020 (<tp:taxon-name><tp:taxon-name-part taxon-name-part-type="order">Araneae</tp:taxon-name-part></tp:taxon-name>, <tp:taxon-name><tp:taxon-name-part taxon-name-part-type="family">Sparassidae</tp:taxon-name-part></tp:taxon-name>)</article-title><source>Zookeys</source><day>29</day><month>10</month><year>2021</year><volume>1067</volume><fpage>93</fpage><lpage>100</lpage><pub-id pub-id-type="doi">10.3897/zookeys.1067.72419</pub-id></mixed-citation></tp:treatment-meta><tp:nomenclature><tp:taxon-name>
              <object-id xmlns:xlink="http://www.w3.org/1999/xlink" content-type="arpha" xlink:type="simple">CF374A5E-D80A-5A34-88EC-3853E2B61524</object-id>
              <tp:taxon-name-part taxon-name-part-type="genus" reg="Sinopoda">Sinopoda</tp:taxon-name-part>
              <tp:taxon-name-part taxon-name-part-type="species" reg="yichangensis">yichangensis</tp:taxon-name-part>
            </tp:taxon-name><tp:taxon-authority>Zhu, Zhong &amp; Yang, 2020</tp:taxon-authority><xref ref-type="fig" rid="F1">Figures 1</xref><xref ref-type="fig" rid="F2">, 2</xref><xref ref-type="fig" rid="F3">, 3</xref><tp:nomenclature-citation-list><tp:nomenclature-citation><tp:taxon-name>
                  <tp:taxon-name-part taxon-name-part-type="genus" reg="Sinopoda">Sinopoda</tp:taxon-name-part>
                  <tp:taxon-name-part taxon-name-part-type="species" reg="yichangensis">yichangensis</tp:taxon-name-part>
                </tp:taxon-name><comment>Zhu, Zhong &amp; Yang, 2020: 9, figs 4A–C, 5A–C, 6A, B (holotype male from Qiaoliao Village of Hubei Province, deposited in College of Life Science, Hubei University LJ-202001-ZY).</comment></tp:nomenclature-citation></tp:nomenclature-citation-list></tp:nomenclature><tp:treatment-sec sec-type="material" id="SECID0EEJAC"><title>Material examined.</title><p>2♂, 3♀ (<abbrev xmlns:xlink="http://www.w3.org/1999/xlink" content-type="institution" xlink:title="Hubei University of Science and Technology" id="ABBRID0EKJAC" xlink:type="simple">HUST</abbrev> 0002), Hubei Province, Yichang City, Wufeng County, Qiaoliao Village; <named-content xmlns:xlink="http://www.w3.org/1999/xlink" content-type="dwc:verbatimCoordinates" xlink:type="simple"><named-content content-type="geo-json" specific-use="{&#34;type&#34;:&#34;Point&#34;,&#34;coordinates&#34;:[110.540000,30.370000]}" id="NCID0ERJAC" xlink:type="simple">30.37°N, 110.54°E</named-content></named-content>; alt. 986 m; 27.V. 2021, Yang Zhong leg.</p><fig id="F1" position="float" orientation="portrait"><object-id xmlns:xlink="http://www.w3.org/1999/xlink" content-type="doi" xlink:type="simple">10.3897/zookeys.1067.72419.figure1</object-id><object-id xmlns:xlink="http://www.w3.org/1999/xlink" content-type="arpha" xlink:type="simple">C29F571C-5FCE-5579-B403-3F3DF846FDEA</object-id><label>Figure 1.</label><caption><p>Photos of live <italic><tp:taxon-name><tp:taxon-name-part taxon-name-part-type="genus" reg="Sinopoda">Sinopoda</tp:taxon-name-part><tp:taxon-name-part taxon-name-part-type="species" reg="yichangensis">yichangensis</tp:taxon-name-part></tp:taxon-name></italic> Zhu, Zhong &amp; Yang, 2020 <bold>A</bold> female <bold>B</bold> male.</p></caption><graphic xmlns:xlink="http://www.w3.org/1999/xlink" xlink:href="zookeys-1067-093-g001.jpg" position="float" orientation="portrait" xlink:type="simple" id="oo_604674.jpg"><uri content-type="original_file" xlink:type="simple">https://binary.pensoft.net/fig/604674</uri></graphic></fig></tp:treatment-sec><tp:treatment-sec sec-type="diagnosis" id="SECID0ESKAC"><title>Diagnosis.</title><p>This species resembles <italic><tp:taxon-name><tp:taxon-name-part taxon-name-part-type="genus" reg="Sinopoda">Sinopoda</tp:taxon-name-part><tp:taxon-name-part taxon-name-part-type="species" reg="angulata">angulata</tp:taxon-name-part></tp:taxon-name></italic> Jäger, Gao &amp; Fei, 2002 (<xref ref-type="bibr" rid="B6">Zhu et al. 2020</xref>: fig. 2A–E) by palp with an embolus distally filiform, as long as the embolic apophysis, and epigyne with lateral lobes fused without visible seam, and anterior part of the internal duct system not visible in dorsal view (Fig. <xref ref-type="fig" rid="F2">2E</xref>, see dotted line). They can be distinguished from the latter by the following characters: 1, embolus arising from tegulum at 7- to 8-o’clock position in ventral view (6-o’clock position in <italic><tp:taxon-name><tp:taxon-name-part taxon-name-part-type="genus" reg="Sinopoda">S.</tp:taxon-name-part><tp:taxon-name-part taxon-name-part-type="species" reg="angulata">angulata</tp:taxon-name-part></tp:taxon-name></italic>); 2, tip of embolic apophysis with blunt end (pointed in <italic><tp:taxon-name><tp:taxon-name-part taxon-name-part-type="genus" reg="Sinopoda">S.</tp:taxon-name-part><tp:taxon-name-part taxon-name-part-type="species" reg="angulata">angulata</tp:taxon-name-part></tp:taxon-name></italic>); 3, female epigyne with lobal septum ~ 1/3 of epigynal width (~ 1/4 in <italic><tp:taxon-name><tp:taxon-name-part taxon-name-part-type="genus" reg="Sinopoda">S.</tp:taxon-name-part><tp:taxon-name-part taxon-name-part-type="species" reg="angulata">angulata</tp:taxon-name-part></tp:taxon-name></italic>); 4, female vulva with internal duct system not touching (touching along median line in <italic><tp:taxon-name><tp:taxon-name-part taxon-name-part-type="genus" reg="Sinopoda">S.</tp:taxon-name-part><tp:taxon-name-part taxon-name-part-type="species" reg="angulata">angulata</tp:taxon-name-part></tp:taxon-name></italic>) (Fig. <xref ref-type="fig" rid="F2">2E</xref>).</p><fig id="F2" position="float" orientation="portrait"><object-id xmlns:xlink="http://www.w3.org/1999/xlink" content-type="doi" xlink:type="simple">10.3897/zookeys.1067.72419.figure2</object-id><object-id xmlns:xlink="http://www.w3.org/1999/xlink" content-type="arpha" xlink:type="simple">B3DC48CB-0580-5136-B3C5-975B820F5746</object-id><label>Figure 2.</label><caption><p><italic><tp:taxon-name><tp:taxon-name-part taxon-name-part-type="genus" reg="Sinopoda">Sinopoda</tp:taxon-name-part><tp:taxon-name-part taxon-name-part-type="species" reg="yichangensis">yichangensis</tp:taxon-name-part></tp:taxon-name></italic> Zhu, Zhong &amp; Yang, 2020 <bold>A–C</bold> left male palp (<bold>A</bold> prolateral view <bold>B</bold> ventral view <bold>C</bold> retrolateral view) <bold>D</bold> epigyne <bold>E</bold> vulva (<bold>D</bold> ventral view <bold>E</bold> dorsal view). Abbreviations: C – conductor, <abbrev xmlns:xlink="http://www.w3.org/1999/xlink" xlink:title="dorsal branch of RTA" id="ABBRID0E5NAC" xlink:type="simple">dRTA</abbrev> – dorsal retrolateral tibial apophysis, E – embolus, <abbrev xmlns:xlink="http://www.w3.org/1999/xlink" xlink:title="embolic apophysis" id="ABBRID0ECOAC" xlink:type="simple">EA</abbrev> – embolic apophysis, <abbrev xmlns:xlink="http://www.w3.org/1999/xlink" xlink:title="fertilization duct" id="ABBRID0EGOAC" xlink:type="simple">FD</abbrev> – fertilization duct, <abbrev xmlns:xlink="http://www.w3.org/1999/xlink" xlink:title="glandular appendage" id="ABBRID0EKOAC" xlink:type="simple">GA</abbrev> – glandular appendage, <abbrev xmlns:xlink="http://www.w3.org/1999/xlink" xlink:title="lateral lobes" id="ABBRID0EOOAC" xlink:type="simple">LL</abbrev> – lateral lobes, <abbrev xmlns:xlink="http://www.w3.org/1999/xlink" xlink:title="lobal septum" id="ABBRID0ESOAC" xlink:type="simple">LS</abbrev> – lobal septum, <abbrev xmlns:xlink="http://www.w3.org/1999/xlink" xlink:title="membranous sac" id="ABBRID0EWOAC" xlink:type="simple">MS</abbrev> – membranous sac, <abbrev xmlns:xlink="http://www.w3.org/1999/xlink" xlink:title="posterior part of spermathecae" id="ABBRID0E1OAC" xlink:type="simple">PP</abbrev> – posterior part of spermathecae, <abbrev xmlns:xlink="http://www.w3.org/1999/xlink" xlink:title="spermophor" id="ABBRID0E5OAC" xlink:type="simple">SP</abbrev> – spermophor, <abbrev xmlns:xlink="http://www.w3.org/1999/xlink" xlink:title="subtegulum" id="ABBRID0ECPAC" xlink:type="simple">ST</abbrev> – subtegulum, T – tegulum, <abbrev xmlns:xlink="http://www.w3.org/1999/xlink" xlink:title="ventral branch of RTA" id="ABBRID0EGPAC" xlink:type="simple">vRTA</abbrev> – ventral retrolateral tibial apophysis. Scale bars: 0.5 mm.</p></caption><graphic xmlns:xlink="http://www.w3.org/1999/xlink" xlink:href="zookeys-1067-093-g002.jpg" position="float" orientation="portrait" xlink:type="simple" id="oo_604675.jpg"><uri content-type="original_file" xlink:type="simple">https://binary.pensoft.net/fig/604675</uri></graphic></fig></tp:treatment-sec><tp:treatment-sec sec-type="description" id="SECID0EPPAC"><title>Description.</title><p><bold>Male.</bold> See <xref ref-type="bibr" rid="B6">Zhu et al. (2020)</xref>.</p></tp:treatment-sec><tp:treatment-sec sec-type="Female" id="SECID0E2PAC"><title>Female.</title><p><abbrev xmlns:xlink="http://www.w3.org/1999/xlink" xlink:title="carapace length" id="ABBRID0ECAAE" xlink:type="simple">PL</abbrev> 6.2, <abbrev xmlns:xlink="http://www.w3.org/1999/xlink" xlink:title="carapace width" id="ABBRID0EGAAE" xlink:type="simple">PW</abbrev> 5.4, <abbrev xmlns:xlink="http://www.w3.org/1999/xlink" xlink:title="anterior median eye" id="ABBRID0EKAAE" xlink:type="simple">AW</abbrev> 3.5, <abbrev xmlns:xlink="http://www.w3.org/1999/xlink" xlink:title="opisthosoma length" id="ABBRID0EOAAE" xlink:type="simple">OL</abbrev> 5.0, <abbrev xmlns:xlink="http://www.w3.org/1999/xlink" xlink:title="opisthosoma width" id="ABBRID0ESAAE" xlink:type="simple">OW</abbrev> 3.3. Eyes and interdistances: <abbrev xmlns:xlink="http://www.w3.org/1999/xlink" xlink:title="anterior median eye" id="ABBRID0EWAAE" xlink:type="simple">AME</abbrev> 0.20, <abbrev xmlns:xlink="http://www.w3.org/1999/xlink" xlink:title="anterior lateral eye" id="ABBRID0E1AAE" xlink:type="simple">ALE</abbrev> 0.34, <abbrev xmlns:xlink="http://www.w3.org/1999/xlink" xlink:title="posterior median eyes" id="ABBRID0E5AAE" xlink:type="simple">PME</abbrev> 0.19, <abbrev xmlns:xlink="http://www.w3.org/1999/xlink" xlink:title="posterior lateral eyes" id="ABBRID0ECBAE" xlink:type="simple">PLE</abbrev> 0.33, <abbrev xmlns:xlink="http://www.w3.org/1999/xlink" xlink:title="anterior median eye" id="ABBRID0EGBAE" xlink:type="simple">AME</abbrev>-<abbrev xmlns:xlink="http://www.w3.org/1999/xlink" xlink:title="anterior median eye" id="ABBRID0EKBAE" xlink:type="simple">AME</abbrev> 0.25, <abbrev xmlns:xlink="http://www.w3.org/1999/xlink" xlink:title="anterior median eye" id="ABBRID0EOBAE" xlink:type="simple">AME</abbrev>-<abbrev xmlns:xlink="http://www.w3.org/1999/xlink" xlink:title="anterior lateral eye" id="ABBRID0ESBAE" xlink:type="simple">ALE</abbrev> 0.15, <abbrev xmlns:xlink="http://www.w3.org/1999/xlink" xlink:title="posterior median eyes" id="ABBRID0EWBAE" xlink:type="simple">PME</abbrev>-<abbrev xmlns:xlink="http://www.w3.org/1999/xlink" xlink:title="posterior median eyes" id="ABBRID0E1BAE" xlink:type="simple">PME</abbrev> 0.51, <abbrev xmlns:xlink="http://www.w3.org/1999/xlink" xlink:title="posterior median eyes" id="ABBRID0E5BAE" xlink:type="simple">PME</abbrev>-<abbrev xmlns:xlink="http://www.w3.org/1999/xlink" xlink:title="posterior lateral eyes" id="ABBRID0ECCAE" xlink:type="simple">PLE</abbrev> 0.62, <abbrev xmlns:xlink="http://www.w3.org/1999/xlink" xlink:title="anterior median eye" id="ABBRID0EGCAE" xlink:type="simple">AME</abbrev>-<abbrev xmlns:xlink="http://www.w3.org/1999/xlink" xlink:title="posterior median eyes" id="ABBRID0EKCAE" xlink:type="simple">PME</abbrev> 0.53, <abbrev xmlns:xlink="http://www.w3.org/1999/xlink" xlink:title="anterior lateral eye" id="ABBRID0EOCAE" xlink:type="simple">ALE</abbrev>-<abbrev xmlns:xlink="http://www.w3.org/1999/xlink" xlink:title="posterior lateral eyes" id="ABBRID0ESCAE" xlink:type="simple">PLE</abbrev> 0.64, <abbrev xmlns:xlink="http://www.w3.org/1999/xlink" xlink:title="clypeus height" id="ABBRID0EWCAE" xlink:type="simple">CH</abbrev><abbrev xmlns:xlink="http://www.w3.org/1999/xlink" xlink:title="anterior median eye" id="ABBRID0E1CAE" xlink:type="simple">AME</abbrev> 0.25, <abbrev xmlns:xlink="http://www.w3.org/1999/xlink" xlink:title="clypeus height" id="ABBRID0E5CAE" xlink:type="simple">CH</abbrev><abbrev xmlns:xlink="http://www.w3.org/1999/xlink" xlink:title="anterior lateral eye" id="ABBRID0ECDAE" xlink:type="simple">ALE</abbrev> 0.33. Spination: Palp: 131, 000, 2121, 1014; Fe: I–III 323, IV 321; <abbrev xmlns:xlink="http://www.w3.org/1999/xlink" xlink:title="patella" id="ABBRID0EGDAE" xlink:type="simple">Pa</abbrev>: I–IV 101; <abbrev xmlns:xlink="http://www.w3.org/1999/xlink" xlink:title="tibia. I, II, III, IV – legs I to IV" id="ABBRID0EKDAE" xlink:type="simple">Ti</abbrev>: I 2026, III–IV 2226; <abbrev xmlns:xlink="http://www.w3.org/1999/xlink" xlink:title="metatarsus" id="ABBRID0EODAE" xlink:type="simple">Mt</abbrev>: I–II 1014, III–IV 3036. Measurements of palp and legs: Palp 7.1 (2.4, 1.4, 1.5, –, 1.8), I 16.9 (5.0, 2.6, 4.4, 3.4, 1.5), II 19.1 (5.6, 2.7, 4.9, 4.4, 1.5), III 16.2 (4.9, 2.4, 4.0, 3.5, 1.4), IV 17.4 (5.1, 2.0, 4.6, 4.2, 1.5). Leg formula: 2–4-1–3. Cheliceral furrow with three anterior and four posterior teeth, each furrow with 23 denticles (Fig. <xref ref-type="fig" rid="F3">3B</xref>). Copulatory organ as in diagnosis. Epigynal field wider than long, with short anterior muscle attachment bands, with one slit sensillum on each side close to the epigynal field. Glandular appendages short, extending only in anterior half of internal duct system. Internal duct system converging and strongly U-shaped. Fertilization ducts arising postero-laterally, curved. Membranous sac between fertilization ducts almost triangular (Fig. <xref ref-type="fig" rid="F2">2D, E</xref>). Coloration in ethanol: as in male, but slightly brighter (Fig. <xref ref-type="fig" rid="F3">3E, F</xref>).</p><fig id="F3" position="float" orientation="portrait"><object-id xmlns:xlink="http://www.w3.org/1999/xlink" content-type="doi" xlink:type="simple">10.3897/zookeys.1067.72419.figure3</object-id><object-id xmlns:xlink="http://www.w3.org/1999/xlink" content-type="arpha" xlink:type="simple">9032770B-43E6-5D94-8C2F-F5120DE79364</object-id><label>Figure 3.</label><caption><p><italic><tp:taxon-name><tp:taxon-name-part taxon-name-part-type="genus" reg="Sinopoda">Sinopoda</tp:taxon-name-part><tp:taxon-name-part taxon-name-part-type="species" reg="yichangensis">yichangensis</tp:taxon-name-part></tp:taxon-name></italic> Zhu, Zhong &amp; Yang, 2020 <bold>A, B</bold> cheliceral dentition, ventral view (<bold>A</bold> male <bold>B</bold> female) <bold>C, D</bold> male habitus (<bold>C</bold> dorsal view <bold>D</bold> ventral view) <bold>E, F</bold> female habitus (<bold>E</bold> dorsal view <bold>F</bold> ventral view). Scale bars: 0.5 mm (<bold>A, B</bold>); 2 mm (<bold>C-F</bold>).</p></caption><graphic xmlns:xlink="http://www.w3.org/1999/xlink" xlink:href="zookeys-1067-093-g003.jpg" position="float" orientation="portrait" xlink:type="simple" id="oo_604676.jpg"><uri content-type="original_file" xlink:type="simple">https://binary.pensoft.net/fig/604676</uri></graphic></fig></tp:treatment-sec><tp:treatment-sec sec-type="distribution" id="SECID0EMFAE"><title>Distribution.</title><p>Known only from the type locality.</p></tp:treatment-sec><tp:treatment-sec sec-type="variation" id="SECID0ERFAE"><title>Variation.</title><p><bold>Male (n = 2)</bold>: Total length 13.5–16.5; prosoma 6.0–7.5 long, 5.0–6.2 wide, anterior width of prosoma 2.3–3.2; opisthosoma 7.5–9.0 long, 3.5–4.5 wide. Measurements leg I: total length 34.5–36.0, Fe 8.6–9.0, <abbrev xmlns:xlink="http://www.w3.org/1999/xlink" xlink:title="patella" id="ABBRID0EZFAE" xlink:type="simple">Pa</abbrev> 3.0–3.3, <abbrev xmlns:xlink="http://www.w3.org/1999/xlink" xlink:title="tibia. I, II, III, IV – legs I to IV" id="ABBRID0E4FAE" xlink:type="simple">Ti</abbrev> 9.4–9.7, <abbrev xmlns:xlink="http://www.w3.org/1999/xlink" xlink:title="metatarsus" id="ABBRID0EBGAE" xlink:type="simple">Mt</abbrev> 10.3–10.6, <abbrev xmlns:xlink="http://www.w3.org/1999/xlink" xlink:title="tarsus" id="ABBRID0EFGAE" xlink:type="simple">Ta</abbrev> 3.1–3.4. Spination: legs: <abbrev xmlns:xlink="http://www.w3.org/1999/xlink" xlink:title="metatarsus" id="ABBRID0EJGAE" xlink:type="simple">Mt</abbrev> I–II 2024. <bold>Female (n = 2)</bold>: Total length 10.8–11.5; prosoma 5.5–6.5 long, 4.8–5.6 wide, anterior width of prosoma 3.0–3.8; opisthosoma 5.0–5.3 long, 2.8–4.0 wide. Measurements leg I: total length 15.6–18.0, Fe 4.8–5.3, <abbrev xmlns:xlink="http://www.w3.org/1999/xlink" xlink:title="patella" id="ABBRID0EPGAE" xlink:type="simple">Pa</abbrev> 2.4–2.8, <abbrev xmlns:xlink="http://www.w3.org/1999/xlink" xlink:title="tibia. I, II, III, IV – legs I to IV" id="ABBRID0ETGAE" xlink:type="simple">Ti</abbrev> 4.3–4.7, <abbrev xmlns:xlink="http://www.w3.org/1999/xlink" xlink:title="metatarsus" id="ABBRID0EXGAE" xlink:type="simple">Mt</abbrev> 3.0–3.6, <abbrev xmlns:xlink="http://www.w3.org/1999/xlink" xlink:title="tarsus" id="ABBRID0E2GAE" xlink:type="simple">Ta</abbrev> 1.3–1.6. Spination: legs: <abbrev xmlns:xlink="http://www.w3.org/1999/xlink" xlink:title="tibia. I, II, III, IV – legs I to IV" id="ABBRID0E6GAE" xlink:type="simple">Ti</abbrev> I 2126, <abbrev xmlns:xlink="http://www.w3.org/1999/xlink" xlink:title="metatarsus" id="ABBRID0EDHAE" xlink:type="simple">Mt</abbrev> I–II 2226.</p></tp:treatment-sec><ref-list><ref id="B6"><mixed-citation xmlns:xlink="http://www.w3.org/1999/xlink" xlink:type="simple"><person-group><name name-style="western"><surname>Zhu</surname><given-names>Y</given-names></name><name name-style="western"><surname>Zhong</surname><given-names>Y</given-names></name><name name-style="western"><surname>Yang</surname><given-names>T</given-names></name></person-group> (<year>2020</year>) One new species of the genus <italic><tp:taxon-name><tp:taxon-name-part taxon-name-part-type="genus">Sinopoda</tp:taxon-name-part></tp:taxon-name></italic> from Hubei Province, with description of the male of <italic><tp:taxon-name><tp:taxon-name-part taxon-name-part-type="genus">Sinopoda</tp:taxon-name-part><tp:taxon-name-part taxon-name-part-type="species">angulata</tp:taxon-name-part></tp:taxon-name></italic> (<tp:taxon-name><tp:taxon-name-part taxon-name-part-type="order">Araneae</tp:taxon-name-part></tp:taxon-name>, <tp:taxon-name><tp:taxon-name-part taxon-name-part-type="family">Sparassidae</tp:taxon-name-part></tp:taxon-name>). Biodiversity Data Journal 8: e55377. <ext-link xlink:type="simple" ext-link-type="doi" xlink:href="10.3897/BDJ.8.e55377">https://doi.org/10.3897/BDJ.8.e55377</ext-link></mixed-citation></ref></ref-list></tp:taxon-treatment>
